# Supplementary material for: Promising Antiviral Activities of Natural Flavonoids against SARS-CoV-2 Targets: Systematic Review
Source: Int J Mol Sci. 2021 Oct 14;22(20):11069. doi: 10.3390/ijms222011069 (PMC8539743; doi:10.3390/ijms222011069)
Supplement: Supplementary file 1 [file ijms-22-11069-s001.zip]

Archive with 1 entries (1 files):
- ijms-1390175-supplementary.pdf
